# Supplementary material for: Novel Chitin Deacetylase from Thalassiosira weissflogii Highlights the Potential for Chitin Derivative Production
Source: Metabolites. 2023 Mar 15;13(3):429. doi: 10.3390/metabo13030429 (PMC10057020; doi:10.3390/metabo13030429)
Supplement: Supplementary file 1 [file metabolites-13-00429-s001.zip]

Archive with 2 entries (2 files):
- Supplementary Figures S1-S5.pdf
- Supplementary Tables S1-S11.xlsx
