# Supplementary material for: Novel Chitin Deacetylase from Thalassiosira weissflogii Highlights the Potential for Chitin Derivative Production
Source: Metabolites. 2023 Mar 15;13(3):429. doi: 10.3390/metabo13030429 (PMC10057020; doi:10.3390/metabo13030429)
Supplement: Supplementary file 1 [file metabolites-13-00429-s001.zip › Supplementary Tables S1-S11.xlsx]

## Sheet: Table. S1
Table S1. Nutrient and metal concentration in optimized f/2 liquid medium.
Nutrient or metal added	Concentrations within the medium
NO3-	989 μM
C6H5O2Fe	12.25 μM
Mn2+	1.26 μM
PO43-	73.48 μM
EDTA	53.73 μM
CH4N2O	83.25 μM
SiO32-	70.37 μM

## Sheet: Table. S2
Table S2. Diatom sequences with high homology to the full-length amino acid sequences of TwCDA retrieved from PhycoCosm.
Class	Order(Homologous sequence No.)	Species(Homologous sequence No.)
		Thalassiosira pseudonana(5)
Coscinodiscophyceae	Thalassiosirales(37)	Cyclotella cryptica(1)
		Minidiscus variabilis(31)
Note: The species taxonomy was referred to https://www.uniprot.org/taxonomy/

## Sheet: Table. S3
Table S3. Diatom sequences with high homology to the full-length amino acid sequences of TwCDA retrieved from MMETSP.
Class	Order(Homologous sequence No.)	Species(Homologous sequence No.)
	Thalassiosirales(61)	Thalassiosira weissflogii(24)
		Thalassiosira oceanica(6)
		Thalassiosira punctigera(1)
		Thalassiosira rotula(4)
		Thalassiosira sp.(3)
		Thalassiosira gravida(1)
Coscinodiscophyceae		Thalassiosira miniscula(1)
		Thalassiosira pseudonana(2)
		Skeletonema costatum(4)
		Skeletonema japonicum(1)
		Skeletonema marinoi(8)
		Skeletonema grethea(1)
		Skeletonema menzelii(2)
		Skeletonema dohrnii(1)
		Detonula confervacea(1)
	Chaetocerotales(15)	Attheya septentrionalis(1)
		Chaetoceros neogracile(10)
		Chaetoceros affinis(2)
		Chaetoceros debilis(2)
	Rhizosoleniales(1)	Dactyliosolen fragilissimus(1)
	Coscinodiscales(1)	Coscinodiscus wailesii(1)
	Leptocylindrales(4)	Leptocylindrus danicus(4)
Mediophyceae	Lithodesmiales(10)	Ditylum brightwellii(9)
		Helicotheca tamensis(1)
	Hemiaulales(1)	Eucampia antarctica(1)
Note: The species taxonomy was referred to https://www.uniprot.org/taxonomy/

## Sheet: Table. S4
Table S4. Diatom sequences with high homology to the full-length amino acid sequences of TwCDA retrieved from PLAZA.
Class	Order(Homologous sequence No.)	Species(Homologous sequence No.)
		Thalassiosira pseudonana(1)
Coscinodiscophyceae	Thalassiosirales(3)	Cyclotella cryptica(1)
		Thalassiosira oceanica(1)
Fragilariophyceae	Licmophorales(2)	Synedra acus(2)
Note: The species taxonomy was referred to https://www.uniprot.org/taxonomy/

## Sheet: Table. S5
Table S5. Diatom TwCDA homologous sequences retrieved in PhycoCosm Bacillariophyta database.
>Thalassiosira pseudonana
MGRSKTIPTKLTDSAATEVILKSEEPMPDDDVDTPPQRPRERGTLKDTLPRKPTFVILLVCLISALLATMLAEYSLKDLNEGVASERRWTFWGVACLGSGSTLVGILYGDSLSHAFAFGVALLILSAKGKSLAALPIFILSFLSMKKQTRTIISSIESTLVYHPTTLQASCLVPFFTVLYKSMASSTAAVGHFSIIPTYAIVSITLVLIHSYNKHRAHKHGNLLTSEMKSHAVAAAISIILSCSLVLQQHDDEYTIKLIVLLLGALFTILMSVFFAAVADVWYVVGSGQFQMASLDTAGMMLYFILPAVVLFFRFLGMYGESVGSRVSNLMAYVVKSVGISAVDGDDGISSSFVLSLAMLVSVSVPILNALCPMGGYLFSRAYTHGQPNTKKVALCVNF…
>Minidiscus variabilis
MAASAEPQERERGTLKDTLPKRPSIIIAIVCSISTILSTALFLYSSPHLLAITITDLIQYTFAACLGTVSTSVGIVFGDLLAHVFSFGVALLFINYDNIRTAISSALPSLILCGLASMKGSREYISLLDSTICNLSFQTGCTIPLLLLLLLIHQAIVNPTHLPFSTIPTCSVALITLLLMYLYHRNRAHKNGCLLTLEMKSQSVFTGIAILLSCSIALESPTERTVSIMTVFLLGSLFTLLISYSFAAVSDVWYTVGSGQFQMTSLDTAGIWIYFICPAVILYFRFIDKYGDIIAWIMKQELSVLPSIMVVSDDDIVSLSLVLSLAMITAVGVPLLNSLCPIGGYLFSRAYTHGQPNTKKIALCVNFADLLKATGNKRTSIWKALEKKKVGDQTTAILN…

## Sheet: Table. S6
Table S6. Diatom TwCDA homologous sequences retrieved in MMETSP database.
>Thalassiosira weissflogii
MMGLAMIGSASTLMGIVYGDSLCHCFGFGIALFFIQILSTEDFPSYINVDIVKSSSKVASPPLLVSVLASLPFTQSLLRSLDFSSLVGAHAVIIPIISSLAYLFILAPQIAINLSGSHSESITLTPICIVSILTLTLFLAYYQNRSHKNGGLLTPSMKSHAFISSIAIVSSSILPLLLLPDSKTNIAILPSLTLLHTSSIITLLLGHFFASTADVWYAVGSGQFQMISLDAAGMILYFIFPAVVLYFRFLEKYGEILQNVIGELRKNVVGVLGPASMEDTMAALVFIGALSAIHALGIPLLNSLCPLGGYLYSRSYIHGRPNTKKLALCLNFSDIPKGEGCLAKFLNKITCADDANADEADQSASADAVAAKKDDDNPTVVLNIHVTTEEIEKYPSQLK…
>Dactyliosolen fragilissimus
MTQSPIPRERGTLIETLPKSPIVVLVLVLLVCSGFGTVLVLFSDKTYIYDTLMDKQLALTFVKVALGSVSSMIAIIYPHPCAHSFAFGSAVLLFILIQILSGEASVITKKTNVIGAIISLAVSILFSSPHLKWVSNFVGGSIFINPYNCVVLSSAPFFYAIAGSSLNLLVEKSVINILILPYLIPGVASFVILCMHYLHHSHANGALQTKELGIASFLGLTMVASMLTWCDSIEKTIAILPLLLGATLTALMSAFFVFVAEVWYPVGTGQFHMISIDSAGIIFYFISPIIILTFRFADKYGDFVLGCWIHLVKFFISTANVEVSAHEDVIDGALSSLALFLVICTIIIIPTLNNTCPLSGHLFGKVYTHGQPNTKNIAICVMFSDLFKELTSTNDKEIL…
>Skeletonema costatum
MSAATTTEEAAATSSTPRERGTLKHTLPRRPIFLIGLVWAASATLATMLSLHSLPSVYDTSWQIFFGVASLGSASALVGLVFGDSLSHSLAFGAALLIARYCSGASIVEASPPLVVAALASIRGTRAIISNLDWEFMFSSTTLHACCLLPFLTAVYLLIASDFNVKAPGLFSITPSCTVAFITLALMHYYNKNRAHKHGYLLTSEMKSHAVFVANAIILSASLMTQDEPFYMVIVVFLLGSMFALLMSLFFAGVADSWYTVGSGQFQMVSLDSVGMMVYFFWPAIIIYFRFVDKYGDYIGGKSITAFGYLKSMGLLTDSPLKSGDDIFSFSFVIMLAIITAVGVPVLNALCPLGGYLYSRAYTHGQPNTKQVALCISYSDLPKDRTTLWAILADKKKED…
>Skeletonema japonicum
MSATEEAAATSSIPRERGTLKHTLPRRPIFLIGLVWAASATLATMLSLHSLPSIYDTSWQLFFGVASLGSASALVGIVFGDSLSHSLAFGAALLIARYFSGASIVEASPPLAVAALAWFRNTRAIISNLDWDFICSSTALHASCLIPFLTVVYLLIASDFNIKAPGLFSVTPSCTVAFITLALMHYYNKNRAHKHGNLLTSEMKSHAVFVANAIILSASLMTQDEPFFMVIVVFLLGSMFALLMSLFFASVADSWYAVGSGQFQMVSLDSLGMMVYFFWPAVIIYFRFVDKYGDYIGGKSIMVFGYLKSMGLLTDSPLRSGDDIFSFSFVIMLAIITAVGVPTLNALCPLGGYLYSRTYTHGQPNTKKVALCISYSDLPKDRTTLWAILADKKKEGQAT…
>Skeletonema marinoi
MSAATTTEEAAATSSTPRERGTLKHTLPRRPIFLIGLVWAASATLATMLSLHSLPSVYDTSWQIFFGVASLGSASALVGIVFGDSLSHSLAFGAALLIARYCSGASIVEASPPLVVAALASIRGTRAIISNLDWEFMFSSTTLHACCLLPFLTAVYLLIASDFNVKAPGLFSITPSCTVAFITLALMHYYNKNRAHKHGYLLTSEMKSHAVFVANAIILSASLMTQDEPFYMVIVVFLLGSMFALLMSLFFAGVADSWYTVGSGQFQMVSLDSVGMMVYFFWPAIIIYFRFVDKYGDYIGGKSITAFGYLKSMGLLTDSPLKSGDDIFSFSFVIMLAIITAVGVPVLNALCPLGGYLYSRAYTHGQPNTKQVALCISYSDLPKDRTTLWAILADKKKEG…
>Detonula confervacea
MKSSITAASPPLILAALASTKLPRAIISSLDSSFLLKPITLQACCLAPFLTLIHQSIVNPERINFSTIPTCFVVFMTLLLMYMYNKNRSHKNGCLLTTEMKSQAIFAGISMLLSCSIVMGSNPDPEASTAAMTVFLLGSLFAVLMSYTFASVADVWYTIGSGQFQMVSLDTVGIMLYFICPAVILHLRFLDRYGESIASKCAVMKEYLQSTGILSTGDVYGEDIISFSLVMTLAMVTSVGVPLLNALCPMGGNLFSRAYTHGQPNTKKVAVCVNFSDLPKEAHKRKTILDSLEKNTYKDQTTAVLNIFVTLEDLTLFPEDLKMLAKKGHVIALTPSEFQEAFCGLSMFEGNKASCNLQIAHHEYSEIFGKEPSWISSRSADSVGRHPSLLREASDLGMK…
>Thalassiosira antarctica
MVAASPPLILAALASTKGPRSIISSLDSSFILKPITLQACCLLPFLTLIHQSIMNPEYLNFSTIPSCSVAFMTLLFMCVYSKNRAHKNGYLLTSEMKSQAIFAGISMLLSCSIIESQPGASSAAMVVFLLGSLFVLLFSYAFASVADHWYTVGSGQFQMVSLDTAGMMLYVVCPVVILHLRFLDKYGESIASKSTVVKEYLQSTGVLSEGDVYGEDVISFSLVMTLAMITSIGVPLLNALCPMGGYLFSRAYTHGQPNTKKVALCVNFSDLPRDTDKRNSIWNSLEKKIMDSQTTTAVLNIFVTLEDITIFPTELKLMAEKGHAIALAPTEFQETFCGLSLFQGNKSSCNLQIAHDEYSDIFEKGPSWVLAKSADSIGRHPSLLRGASDLGMKVAYWST…
>Thalassiosira sp.
MALLLMYIYNKNKVHKNGCLLTTEMRSQAIFAGISMLLSCSIAMLSKHESSTVALIVFLLGSLFTLLICYAFASVADVWYTVGSGQFQMITLDTIGMMLYFIFPSVVLHLRFLDKYGESIAFKYAVVKEYLQSIGVLSAGGVHGEDIISFSLVMTLAMISLVGIPLLNALCPIGGFLFSRAYTHGQPNTKRVALCVKLSDLPKDGDKMTCIWDTLEKKKKDGQTTAVLNIFVTLEDLMQFPTELKMIAKKGHAIELAPSNFFHEALCGLSMFQGSKSSCNLQIAHHEYCEIFGKEPNWILARSAGSIGRHPSVLRETNNLGMKVTYWSTLVQLVGDITREQKAAISSDCRDKNGGSIIYAILEDGSIKIMPTSLCELIDAIDGYSLESLSDVARDDATM…
>Thalassiosira punctigera
MATTTATMAAAVAASEEATFRDHLARKPGIGISLVLFFGVILGTWFFIYTTPEWGDDAAFFAWTSTIFLACTSLGKSSRKESNVKSRERGTLRNTLPRRPLFLVAFFCAASAVLATALFSYSSHAEVVGLAGLGFSALLGAASTSVGIMFGDSMSHVFAFGLSMLYVGYGDVKSSVVAALIPLFLAALASMRGSRSAMSLLDSSSFLLKPVTLQSCCLVPFLVLVHQSIVNAEHLVISAVPSISVAFLTLLLMHVYSKYRVHPNGNLLTSETKSQVVFAGISMLLSCSIIMESESKTEASKALVFFLLGSLFALLFGLIFAFVGDAWYSIGSGQFQMVSLDTIGIMFYVISPIVVLSYRLFDKYGESIASQSALLKGYVQSTGFLSGDAYGGELISFSL…
>Thalassiosira rotula
MKGPRSIISSLDSSFLLQPIVLQSCCLLPFITLIHQSILNAAYLKISTIPSCSVAFIALLLMHLYSKNRAHKNGNLLTSEMKSQAIFAGISMLLSSSIVMELKPEASKALVVFLLGSLFVLLVTYAFASVADTWYTVGSGQFQMVSLDTAGMMLFVMCPVVVLHLRFLDKYGDSIASKSAMLKEYLQSTGVLSDGDVYGGDIISFSLVMTLAMITSVGVPLLNALSPVGGYLFSRAYTHGQPNTKKVAMCVNFSDLPKDAGKIVQILNSLEKKKADGLTTGVLNTFVTLEDLKQFPTELKSMAEKGHAISLAPSEFQGTFCGLSLFQWNKASREIESARREYSKTFGKEPSWLFSKSADNIGRHPSLLRGASDFGMKVAYWSTLVQLTGNRLTSDQKRI…
>Thalassiosira gravida
MVSLDTAGMMLFVMCPVIILHLRFLDKYGDSIASKSTMLKEYLQSTGVLSDGDMYGGDIISFSLVMTLAMITSVGVPLLNALSPVGGYLFSRAYTHGQPNTKKVAMCVNFSDLPKNAEKRIHILNSLEKKKADGQTTVVLNTFVTLEDLKQFPTELKSMAEKGHAIALVPSEFQGTFCGLSLFQGNKATRENESARHEYSKTFGKEPSWLFSKSADNIGRHPSLLRGASDLGMKVAYWSTLVQLTGDCLKSDQKRLISGDCTNKNGGSIIYVTFEQGVSSSNISNLLGEVVDVLDGFNIESLSDVAKDDASMILK
>Skeletonema dohrnii
MVSLDSVGMMVYFFWPAIIIYFRFVDKYGDYIGGKSITAFGYLKSMGLLTDSPLKSGDDIFSFSFVIMLAIITAVGVPVLNALCPLGGYLYSRAYTHGQPNTKRVALCISYSDLPKDRTTLWAILADKKKEMQATAVLNIFVTLEDLKMHPSELKLIAAKGHKLSLEPTEFIGLSLLQKTAATCNIEFAHYEYTEVLGEAPAWLLAKSVDAIGRHPSLFHKASDLGMKVVYWSTLVKVASGKLTSQQKDVIIGDCQDKNGGSIIYVTSDNSTSNTTAPLCEVVGMLDEFTFESLSSVARDDPTMVL
>Skeletonema grethea
MAFGYLKSMGILTDSPLRSGDDIFSFGFVIMLAIITAVGVPTLNALCPLGGYLYSRAYTHGQPNTKKVALCISYSDLPKDRTTLWAILADKKKEGQATAVLNIFVTLENLKMHPSELKLIAAKGHKLSLEPTEFLGLSLLQKTAATCNIEFAQYEYTEVMGEAPAWLLAKSVDTIGRHPSLFHKASDLGMKVVYWSTLVKVASGNLTSQQKDDIVEDCQDKNGGSIIYITADNSTSTTTAALCEVVNMLDEFTFES
>Skeletonema menzelii
MSATEEEAAATSSTPRERGTLKHTLPRRPIFLIGLVWAASATLATMLSLHSLPAVYDTSWQSFFGVASLGSASALVGIVFGDSLSHSLAFGAALLIARFALASSRGTRAIISNLDWDFMFSSTTLHALCLIPFLTAVYLLIASDFDMKAPGLFSITPSCTVAFITLALMHYYNKNRAHKHGNLLTSEMKSHAVFVANAIVLSASLMTQDEPFFMVIVVFLLGSMFALLMSLFFAGVADSWYAVGSGQFQMVSLDSAGMMVYFFWPAIIVYFRFVDKYGDYIGGKVITAFGYLKPLGLFSDSSLRSGDDIFSFSFVIMLAIITAVGVPILNALCPLGGYLYSRAYTHGQPNTKQVALCISYSDLPKDRTTLWAVLADKKKEGQETTVLNIFVTLEDLKMH…
>Ditylum brightwellii
MAGLGTASVMAGILYSDSSISAFLFGLAVFSSSLIIRPAWDMNFSTLVLESLKVSSPPLVVALSSSIGSLGGLFSLLSTYDIVYSINILSVGSIPLASLLFGCSQLISRNNSSEAGSHIVLNLPINIGATLFMSITALVLFLLYVQNRSHKHGNLTIDSKKKGANVASFFAIVASTYMASQSTSTYVAMIPVLIGSLIAILLGAFFASVADVWYAVGTGQFQMISLDTSVILSYFVAPLFVLYFRFLLKYGDFCEARIVAIVSFLSSIGIIPTDVSYDIENTTMVSLLLSMGVFVAIGVPLINSLCPLGGYMYGRLYTHGQPNTKHIALCVKFADLFNDAASMDEREDLWKFLNSRENDEKTASLNVFVTIEDMKQNASLMKELIAAGHFVGITTSKEY…
>Helicotheca tamensis
MAISAFILYYTFQDTDKYQSWMDLRLPMFVSGLGAASAMSGILYSDSSLHAFLFGHAVLISLLITGISAEMEISEVIPGALKISSPLLIVALCSLISPLGGLFSLVSKFHIIHPISILLIGSVPLASVLFGCSQLISKLNVSDAGNGLNLNLPIHLGTTLSMAFASLTLFYLYIQNRSHKNGDMIVDSKKKGAGVATFFAVMTSTFMASQHSETYFAIFPLLVGSLSAILLAAFFASIADVWYPVGTGQFQMISLDSSAILLYVVTPLFVLYFRFLEKHGAFCEEKLILFIDYASSAGILPTVSSYDIEDMTMVSLLLMLGVVTAVGVPLLNVLCPLGGHIYGRLYTHGQPNTKRIALCVDFSDLFDNKVSMDGRKELWEALNKCKSDDEGTSSLNVFV…
>Attheya septentrionalis
MARDGTLTIETVIPALKVVAAPLQVGILASSSITRSLLSILPSDLLLNSLSMVAGCVLPFLSILVVSTNTSDIPFDAASPTISALVSLTLLLLYHINRSHKNGSLTIDPGMNGITIATGLGILASIQVAIGTGSSAIIIPFLIGSLMAVLLAATFASVADVWYGVGSGQFQMISVDTAGIIFYFFLPFMVLLLRFVDRFGDGVSDVWNFMSQSVFGGIDITNNNAGMDPEQTLLSGMAILIGAVTLIGVPLLNAYAPLTAYLVSRAYTHGQPNRRRNAICVDFVDLFGPDSVLNEKSNMARFLADLNSASKEKPVLNVFCTGDDFRESHEIVQELVNAGHFVGITSKKGNSSAFAIKESYLDYCRTLGTKPTWYHVNGIDVQARQPSTLQMVSTCGMKV…
>Chaetoceros neogracile
MTKNSVRERGTLNHTLPQSPVFIILFFALISSVVATYCYEYSLNNKDIIEYNDLAITILKSGLGVLSVVVGIIYADPFVYGLSFATAMLSILTFSGHMIPDPMVCPVPMWLKCASPSILYIVSKISILRTAVCSLLGTKLIVNHINLLLISIIPFLSILVGCCNFIANNEKEQVQFILTPSILAGVISLYVMYLFYTNRGHKHGGLFTSKDIGAGVTVALSVLYSVLSSADLTQDINVLMPFLLGAAVSTCFVAALASVADVWHTVGTGQFHMVSIDTVGIFFYFALPFAILVQRFFDKYNEGVNDFTFYAANLVLNGLKSGNFETFLMNKSDYLFKSILFFVTLPTVIGIPLIHYLCPINGHLFGRVYTHGIPNSKKVAVCIKFADFFKESNDIGKEY…
>Chaetoceros affinis
MLCVILIDELFTGQTATTTLTLDVMKQLFQYLSPLFVTFILSKLSSTFKNTIGSVASSKMILNQFNLLVLCTIPLLSLVLGFAQMTAPIGRKEEEEEYSLSMTYFLSLLSGFAQMAVTGRKEEEEEYSSMNMTYIPSIMIGITAFIIYRTYYSKRSHKNGGLVLKTQVGLSVIIGMGILYFVGSLPSIQDWNDNDNNDHDIVESILPFILGATLAVELGAFFAFVADFWYAVGTGQFLMVSLDTAGILFYFVSPVIILLIRFFDKYQHGIDTVAKYLAVQLSSSVLVPLQIMMNDPQQVQIQTETLFLIFTTLPIVIGIPLIHYLCPITGHLFGRTYTHGDPNTKKVAICINFSEYKPLLNKLLKKDNANDDDDNKQFLKDCVLNIFVTMDDLRNSTDM…
>Leptocylindrus danicus
MQRRSSPNTRERGTPRTLLKLYVVLPLIVAIATSLSTALSFPLFPTFGLTYGAHVAALITTFCGVVACMVGILHGSMSVFGLSFGIAVVSASLGVNWLTSSTTPGTIVGWESIAQNSLLLFAPCAFASIVVPILSQSGFMLNLSLSGGGMILRVLLLSCQVAAQTFAATGPSELEDKLLPLVFAFGILPMNLVYSVSILGGFAVVXPSFIDFASXVGGTPCVLGGVGIVVLAILALFHHYRSHLHGSLTAAPSEKSAQEDVASRAAVVGMLFTLQSVAAMTISDEDXSIYMIPEILGLVGVAXGVTITLLLASTFGVVGDVWYPVGSNQWQMISVDTLGLLFHFAFPLTLLFFRAAEKYSLLELLQNTLRTDRVPENVVLCDLSMWLLVVIGVGLPILN…
>Chaetoceros debilis
MPFMIGAVFAAGAAASFAGVADVWYAVGTGQWQMISVDTASIMFYFALPFWILGTRFFQKYGSFFEENISSVFAQKIAVLFDVKSLTEANDFGIVEIRNYAYTSLVAFLSVIIAIVIPLVKSMSPISGYIFGYTFTHGEQNSKCIAVAVLFSDLFHSSIKDKEREQVWKALSLWQKGASMGKDGGKIYSMQTDGILNIVVTAADLKQSADTIKMLKKTGHCIAITISKGEGSSSMQCAYEEYQKLFGDPPQWYHTGDTILGDTPTCFSAASKLALKCAKWSIYLNVSNGLSDDQQNCLEAELLEHQGGSIVWLRLQSESAPFSLSGMIQVLNKIFIL
>Eucampia antarctica
MVDRERGTNSLPFSPRLVLALAWCASTVITSILFYDNDDNYNELSKIVCMIALGSFVTIYGGIVKGIPTFTQWMGMLLVGVWSWTVQQQEEVINWTVVAITVGYIIGMTMILNKLIPSFVCQWIGQLATLPRLLAIVTVTLSLLIIIMNSGGDVLLSSSLMMNPLWIPMLLCIAYYRNWSHAPHGSLYASTAQYGQHVLSMFLFMAVIVNLTIVSLLPVTPQLLWAMEIIMGSCCVTLTLAVFFAAVGDVWYAVGTGQFQMISVDTAGIVFYFFCPMYILLCRLCHQCDITITVSNTAAIGGGNGKSSSSSLVVLSYAALVSIXLVAIVLSXXXXXXXXXXXXHFDYYYPPTTTTTATATETTITETTPTLNILLTLQDLIQLSSLEETKKQTTIQQQL…
>Coscinodiscus wailesii
MSRLPTNDEPTNSIPINDDDGKKETTAPTKLPSLPRPTTQNHERGTPRSAAKYPYHILSLVLLACTGVSSWFLSSSDNSMVAIVIRCGLGVVSTTFGIFDLSPFRHAVALSIIVLLLSLLVSSSSPPQQQQALATIITPPTTLLLLYLHLTKFQKHTPLLPTPPLLPSTLPYLLPLLLCVPPSSPVITGAYSILLLSTYLSLVASSLKVTTSGQFRMVGLDALAMLFYVFAPLVVLWRRFVTMYDVSPSSLILPLTKRGSLFSDVVLHGSAIVAGTYLLNAATPLSSHLLGMTYTRGQRYSARKNFAITCHLEDLLKKDRIKEGVDFDAARSRQEFGLLLRDLEETKSRLTVFVLPEEVESCKEEIEGLRRRDCVVGLLLDDVPGFPGRRMEVVSLSEA…

## Sheet: Table. S7
Table S7. Diatom TwCDA homologous sequences retrieved in PLAZA diatoms 1.0 database.
>Cyclotella cryptica
MNDKPIRERGTLKRTLPRRPIFAILFVGLLASTLAAQLSVYSSQLSDTSHLKTSHLTQREKWWIYFGIACLGSMETLVGILFGDSLSRSFAFGIAVITLGLSLGDLQVSLSAASPSIFLCALASIKPTRISLASLASILFLPVVFKSVITFKCISFVVNSAMLSSSGTPEFSLLPTFSVTVITLALMCAYVENRSHKNGSLLNPQMKSLAIIVAACGAFSSVFLCRAFPIEGLVFLLGSLFTLLTCLFFAAVADVWYAVGSGQFQMVSLDTAGMMIYFILPAVLLYFRFLDRYGETISDGVAVLVEKALTATGISQPSASGQKDSLFMILSFVTAVGVPIINSLCPMGGYLFSRAYMHGQPNTKKVALCVNFSDIQAAEADLFESMGAKKYVLNICVTL…
>Thalassiosira oceanica
MVDGSTAVAAPPPTPRERGTLRDTLPGRPFAIFLILTACAVCSALAASLVVYSFPDKYEFANDATVYLFLVACLGSVSTAVGAVFGDSLTHLLAFGVAIMFVDYADVASALVAAAPPMMVIILSLFKDTRDVISSLDLLNSAMVRSVLVIPFLTFVHQSLANPEVVKFSTVPIITVSFMTLLLMHMYHKNRAHKHGSLLVSEMKSQAIFAGVAILMSCVIVHGNPNTSLIVLASFLLGSVFTLLMSCMFGATADVWFAVGTGQWQMVSLDTLGLMVYFMSPAVILYLRFLAKYGKLIASYSSSGRDMLQSAGLLNTGGLDGKEMLPLSLVMSLAAIMAVGVPLFNSLCPLGGYLFCRAYTHGQPNTKKVAICIYFAEMPKDGVKVINLCRELAKRNALL…
>Synedra acus
MIPVAIPNICNFLSMSTDNDDGHHRGTPKDPLSTFWRYLIFGILISISTAAATLILQQDPQNQNLVWTGILVASGCWTCLVALIYDATAYSAAWQILVFVTIFLSELSAYDNLPFALSKASQASLPICAVTLLSIISPFIFDMMAPLLMHPSILSSFCFLPALQFIYYYSLLWKGDALKLSSGMADMGIAFASTIVLLICTQPYHQLLLPAWIGASICTLICTTLAATADVWNVVGTNQFWMVTLDMGVLIVYSAIPFVLLLWRVNLKFGTSISELFRSSAVFLPGDVTYEVFSPLFIWLATITSIGLFYTKSLCPLGAHFYGKIYTSGMPYTKNVTLCMDWCNAKPIYDEIQKVKVPLNFIVTYKDLVEDKSALQAAVNSGHTIVPHTGDGKAQEEYR…
>Synedra acus
MLAPLLLNPSILSSCCILPALQFLYYFSLLWKGDAVKLSSGIADMGIAFASTIVLLICTQSYHQLLLPAWIGASLCTLIFATLAATADVWNVVGTNQFWMVALDMGVLMVYSVIPFVLLLWRVNLKFGVSISELIMSSADFLPGDVTYEVFSPLFIWLAAITSIGLFYTKSLCPLGAHFYGKIYTSGASDTKKVTLCMDWCNAKPSYDEIQKVKVPLNFIVDYKDLVEDKIALQAAVNSGHTIVPHTGDGKAQEEYRNIFDAPPEWAHGLSYPSDILACSKLNTKIILWSMQYHNGVTLDALLADIKSSSGGNVICIEKSGVVETIQAILAAEFSIVSLAVLLKEHQMTLSRT

## Sheet: Table. S8
Table S8. Standard curves of different concentrations of N-acetylglucosamine and absorption value.
N-acetylglucosamine concentration	0.226	0.4525	0.6787	0.905	1.041	1.131	1.357	1.584	1.81	2.0362	2.262
OD530	0.096	0.167	0.298	0.453	0.506	0.545	0.649	0.787	0.902	1	1.07
	0.098	0.166	0.294	0.455	0.533	0.575	0.715	0.818	0.922	1.07	1.158
	0.097	0.168	0.296	0.454	0.547	0.588	0.727	0.849	0.942	1.067	1.166

## Sheet: Table. S9
Table S9. The source data of enzyme activity under different substrates.
NC group-β chitin	1	0.927278	0.924162	1.14856	0.0909809
TwCDA-β chitin	1.45815	1.36361	1.69709	1.31374	0.147381
NC group-(GlcNAc)5	1	1.10535	1.05813	0.836519	0.101494
TwCDA-(GlcNAc)5	1.48197	1.59943	1.30516	1.5413	0.110201
NC group-β chitin	1	0.962267	0.909808	1.12793	0.0805035
TwCDA-S-β chitin	1.75007	1.5752	1.93965	1.73534	0.129167
NC group-(GlcNAc)5	1	0.884318	1.06618	1.04951	0.071085
TwCDA-S-(GlcNAc)5	1.5678	1.61933	1.43747	1.6466	0.0803918
				TwCDA-S-β chitin			TwCDA-β chitin
N-acetylglucosamine content in experimental group				1.07395	1.32243	1.18313	0.823595	1.02501	0.793477
N-acetylglucosamine content in control group				0.656062	0.620296	0.769006	0.560059	0.558177	0.69371
Average in experimental group					1.19317	1.75007		0.880695	1.45815
Average in control group					0.681788	1.46673		0.603982	1.65568
	1	2	3	4	5	6	7	8	9	10	11	12
A	0.449	0.587	0.674	0.531	0.663	0.589	0.398	0.505	0.382	0.618	0.625	0.689	530
B	0.43	0.299	0.397	0.309	0.29	0.369	0.258	0.257	0.329	0.293	0.386	0.357	530
C	0.841	0.679	0.809	1.029	0.909	1.047	0.046	0.047	0.047	0.046	0.046	0.047	530
D	0.569	0.543	0.421	0.544	0.664	0.653	0.046	0.046	0.047	0.047	0.046	0.047	530
	TwCDA-(GlcNAc)5			TwCDA-S-(GlcNAc)5
N-acetylglucosamine content in experimental group	1.6575	1.35255	1.59726	2.01139	1.7855	2.04527
N-acetylglucosamine content in control group	1.14549	1.09654	0.86689	1.09843	1.32431	1.30361
Average in experimental group		1.53577	1.48197		1.94739	1.5678
Average in control group		1.03631	0.964966		1.24212	0.805078

## Sheet: Table. S10
Table S10. The source data of enzyme activity under different temperature.
Tempreture				Average	standard deviation
20℃	0.049	0.014	0.017	0.0267	0.0137174
25℃	0.033	0.149	0.179	0.12	0.0545224
30℃	0.235	0.274	0.25	0.253	0.0139104
35℃	0.308	0.432	0.484	0.408	0.0639375
40℃		0.178	0.157	0.1675	0.00857321
45℃		0.163	0.163	0.163	0

[truncated: 1 more sheets: Table. S11]
